# Supplementary material for: Systematic review: predictive value of organoids in colorectal cancer
Source: Sci Rep. 2023 Oct 23;13:18124. doi: 10.1038/s41598-023-45297-8 (PMC10593775; doi:10.1038/s41598-023-45297-8)
Supplement: Supplementary file 1 — Supplementary Information 1. [file 41598_2023_45297_MOESM1_ESM.rmd]

---
title: "R Notebook"
output: html_notebook
editor_options: 
  chunk_output_type: console
---


```{r}
#Loading packages and defining function in order to bootstrap upper and lower estimates. 
library(tidyverse)
library(boot)

boot_fun <- function(data, idx) {
   resample <- data[idx]
   sum(resample)
}
```


```{r}
#Defining vectors of 0 and 1 in order to bootstrap upper and lower estimates. These numbers are gotten from 2x2-tables either supplied by the authors, or created by us based on reported numbers. The vectors are constructed so that a 1 is a correct prediction for the given parameter, while 0 is incorrect. The data used can be found in the "Supplementary data for forest plot"-file. 

#If we use PPV for Ooft as an example, this vector means that their assay predicted response in a total of 13 patients. 11 of these were actual clinical responders, while 2 were non-responders. This translates to 11 1's and 2 0's.

accuracy_vlach <- rep(c(1,0), times = c(20,1))
sens_vlach <- rep(c(1), times = 7)
spec_vlach <- rep(c(1,0), times = c(13,1))
ppv_vlach <- rep(c(1,0), times = c(7,1))
npv_vlach <- rep(c(1), times = 13)

accuracy_ooft <- rep(c(1,0), times =c(20,2))
sens_ooft <- rep(c(1), times = 11)
spec_ooft <- rep(c(1,0), times = c(9,2))
ppv_ooft <- rep(c(1,0), times = c(11,2))
npv_ooft <- rep(c(1), times = 9)

accuracy_yao <- rep(c(1,0), times = c(68,12))
sens_yao <- rep(c(1,0), times = c(34,3))
spec_yao <- rep(c(1,0), times = c(34,9))
ppv_yao <- rep(c(1,0), times = c(34,9))
npv_yao <- rep(c(1,0), times = c(34,3))

accuracy_wang <- rep(c(1,0), times = c(51,13))
sens_wang <- rep(c(1,0), times = c(19,11))
spec_wang <- rep(c(1,0), times = c(32,2))
ppv_wang <- rep(c(1,0), times = c(19,2))
npv_wang <- rep(c(1,0), times = c(32,11))

accuracy_all <- rep(c(1,0), times = c(159, 28))
sens_all <- rep(c(1,0), times = c(71, 14))
spec_all <- rep(c(1,0), times = c(88,14))
ppv_all <- rep(c(1,0), times = c(71,8))
npv_all <- rep(c(1,0), times = c(88,20))
```

Bootstrap konfidensintervaller

```{r}
#The resampling function we defined above is supplied to the vectors we created. This data is then fed into the "boot.ci" function from the "boot"-package. For some parameters, all predictions were correct, and thus we cannot use this method to compute confidence intervals. This process yields a lower and an upper n of correct predictions that correspond with a 95%-confidence interval. 

#This upper and lower n is manually transferred to a CSV, which is then used to plot the data in a separate script.

boot_a_vlach <- boot(data = accuracy_vlach, R = 10000, statistic = boot_fun)
boot.ci(boot_a_vlach, type = "bca")
boot_sp_vlach <- boot(data = spec_vlach, R = 10000, statistic = boot_fun)
boot.ci(boot_sp_vlach, type = "bca")
boot_ppv_vlach <- boot(data = ppv_vlach, R = 10000, statistic = boot_fun)
boot.ci(boot_ppv_vlach, type = "bca")

boot_a_ooft <- boot(data = accuracy_ooft, R = 10000, statistic = boot_fun)
boot.ci(boot_a_ooft, type = "bca")
boot_sp_ooft <- boot(data = spec_ooft, R = 10000, statistic = boot_fun)
boot.ci(boot_sp_ooft, type = "bca")
boot_ppv_ooft <- boot(data = ppv_ooft, R = 10000, statistic = boot_fun)
boot.ci(boot_ppv_ooft, type = "bca")

boot_a_yao <- boot(data = accuracy_yao, R = 10000, statistic = boot_fun)
boot.ci(boot_a_yao, type = "bca")
boot_se_yao <- boot(data = sens_yao, R = 10000, statistic = boot_fun)
boot.ci(boot_se_yao, type = "bca")
boot_sp_yao <- boot(data = spec_yao, R = 10000, statistic = boot_fun)
boot.ci(boot_sp_yao, type = "bca")
boot_ppv_yao <- boot(data = ppv_yao, R = 10000, statistic = boot_fun)
boot.ci(boot_ppv_yao, type = "bca")
boot_npv_yao <- boot(data = npv_yao, R = 10000, statistic = boot_fun)
boot.ci(boot_npv_yao, type = "bca")

boot_a_wang <- boot(data = accuracy_wang, R = 10000, statistic = boot_fun)
boot.ci(boot_a_wang, type = "bca")
boot_se_wang <- boot(data = sens_wang, R = 10000, statistic = boot_fun)
boot.ci(boot_se_wang, type = "bca")
boot_sp_wang <- boot(data = spec_wang, R = 10000, statistic = boot_fun)
boot.ci(boot_sp_wang, type = "bca")
boot_ppv_wang <- boot(data = ppv_wang, R = 10000, statistic = boot_fun)
boot.ci(boot_ppv_wang, type = "bca")
boot_npv_wang <- boot(data = npv_wang, R = 10000, statistic = boot_fun)
boot.ci(boot_npv_wang, type = "bca")

boot_a_all <- boot(data = accuracy_all, R = 10000, statistic = boot_fun)
boot.ci(boot_a_all, type = "bca")
boot_se_all <- boot(data = sens_all, R = 10000, statistic = boot_fun)
boot.ci(boot_se_all, type = "bca")
boot_sp_all <- boot(data = spec_all, R = 10000, statistic = boot_fun)
boot.ci(boot_sp_all, type = "bca")
boot_ppv_all <- boot(data = ppv_all, R = 10000, statistic = boot_fun)
boot.ci(boot_ppv_all, type = "bca")
boot_npv_all <- boot(data = npv_all, R = 10000, statistic = boot_fun)
boot.ci(boot_npv_all, type = "bca")
```
