# Supplementary material for: Systematic review: predictive value of organoids in colorectal cancer
Source: Sci Rep. 2023 Oct 23;13:18124. doi: 10.1038/s41598-023-45297-8 (PMC10593775; doi:10.1038/s41598-023-45297-8)
Supplement: Supplementary file 2 — Supplementary Information 2. [file 41598_2023_45297_MOESM2_ESM.rmd]

---
title: "R Notebook"
output: html_notebook
editor_options: 
  chunk_output_type: console
---


```{r}
#Loading packages and importing CSV
library(tidyverse)
library(scales)
library(ggpubr)

setwd("C:/users/crist/OneDrive – NTNU/Forskerlinje/Skriving/Review/Figurer/Data")

d <- read.csv("forest plot data.csv", sep = ";", dec = ",")

#isolate the necessary numbers to calculate the parameters of interest. Columns with upper and lower bounds of the confidence interval, as well as mean values, are added with the "mutate" function.

d_acc <- d%>%
  filter(measure == "accuracy")%>%
  mutate(mean = X1/n)%>%
  mutate(ci_low = lower/n)%>%
  mutate(ci_high = upper/n)

d_se <- d%>%
  filter(measure == "sensitivity")%>%
  mutate(mean = X1/n)%>%
  mutate(ci_low = lower/n)%>%
  mutate(ci_high = upper/n)

d_sp <- d%>%
  filter(measure == "specificity")%>%
  mutate(mean = X1/n)%>%
  mutate(ci_low = lower/n)%>%
  mutate(ci_high = upper/n)

d_ppv <- d%>%
  filter(measure == "ppv")%>%
  mutate(mean = X1/n)%>%
  mutate(ci_low = lower/n)%>%
  mutate(ci_high = upper/n)

d_npv <- d%>%
  filter(measure == "npv")%>%
  mutate(mean = X1/n)%>%
  mutate(ci_low = lower/n)%>%
  mutate(ci_high = upper/n)

#making separate objects of mean values to add hline in plots.
mean_acc <- sum(d_acc$X1)/sum(d_acc$n)
mean_se <- sum(d_se$X1)/sum(d_se$n)
mean_sp <- sum(d_sp$X1)/sum(d_sp$n)
mean_ppv <- sum(d_ppv$X1)/sum(d_ppv$n)
mean_npv <- sum(d_npv$X1)/sum(d_npv$n)

#Making of forest plots.

plot_a <- d_acc %>%
  ggplot(aes(x = ï..study, y = mean)) + 
  geom_point(aes(size = n)) + 
  geom_hline(yintercept = mean_acc, linetype = 3) +
  geom_hline(yintercept = 0.5, color = "red", linetype = 4) +
  geom_errorbar(aes(ymin = ci_low, ymax = ci_high, width = 0.2), na.rm = TRUE) +
  coord_flip() + 
  expand_limits(y = c(0,1)) + 
  labs(title = "Accuracy of organoid prediction", x = "", y = "") + 
  theme(legend.position = 'none') +
  scale_y_continuous(labels = percent)

plot_se <- d_se %>%
  ggplot(aes(x = ï..study, y = mean)) + 
  geom_point(aes(size = n)) + 
  geom_hline(yintercept = mean_se, linetype = 3) +
  geom_hline(yintercept = 0.5, color = "red", linetype = 4) +
  geom_errorbar(aes(ymin = ci_low, ymax = ci_high, width = 0.2), na.rm = TRUE) +
  coord_flip() + 
  expand_limits(y = c(0,1)) + 
  labs(title = "Sensitivity of organoid prediction", x = "", y = "") + 
  theme(legend.position = 'none') +
  scale_y_continuous(labels = percent)

plot_sp <- d_sp %>%
  ggplot(aes(x = ï..study, y = mean)) + 
  geom_point(aes(size = n)) + 
  geom_hline(yintercept = mean_sp, linetype = 3) +
  geom_hline(yintercept = 0.5, color = "red", linetype = 4) +
  geom_errorbar(aes(ymin = ci_low, ymax = ci_high, width = 0.2), na.rm = TRUE) +
  coord_flip() + 
  expand_limits(y = c(0,1)) + 
  labs(title = "Specificity of organoid prediction", x = "", y = "") + 
  theme(legend.position = 'none') +
  scale_y_continuous(labels = percent)

#For the PPV plot, the 0-effect H-line is replaced with the pre-test likelyhood of any patient included in the meta-analysis responding to treatment. 

plot_ppv <- d_ppv %>%
  ggplot(aes(x = ï..study, y = mean)) + 
  geom_point(aes(size = n)) + 
  geom_hline(yintercept = mean_ppv, linetype = 3) +
  geom_hline(yintercept = 85/187, color = "red", linetype = 4) +
  geom_errorbar(aes(ymin = ci_low, ymax = ci_high, width = 0.2), na.rm = TRUE) +
  coord_flip() + 
  expand_limits(y = c(0,1)) + 
  labs(title = "Positive predictive value of organoid prediction", x = "", y = "") + 
  theme(legend.position = 'none') +
  scale_y_continuous(labels = percent)

#For the NPV plot, the 0-effect H-line is replaced with the pre-test likelyhood of any patient included in the meta-analysis not responding to treatment. 

plot_npv <- d_npv %>%
  ggplot(aes(x = ï..study, y = mean)) + 
  geom_point(aes(size = n)) + 
  geom_hline(yintercept = mean_npv, linetype = 3) +
  geom_hline(yintercept = 102/187, color = "red", linetype = 4) +
  geom_errorbar(aes(ymin = ci_low, ymax = ci_high, width = 0.2), na.rm = TRUE) +
  coord_flip() + 
  expand_limits(y = c(0,1)) + 
  labs(title = "Negative predictive value of organoid prediction", x = "", y = "") + 
  theme(legend.position = 'none') +
  scale_y_continuous(labels = percent)

#making a PDF with the plots.

pdf ("metaplots.pdf", onefile = TRUE, width=12, height=6)
ggarrange(plot_a, plot_se, plot_sp, plot_ppv, plot_npv, nrow=1, ncol=1, common.legend = FALSE)
dev.off()
```
