# Supplementary material for: Systematic review: predictive value of organoids in colorectal cancer
Source: Sci Rep. 2023 Oct 23;13:18124. doi: 10.1038/s41598-023-45297-8 (PMC10593775; doi:10.1038/s41598-023-45297-8)
Supplement: Supplementary file 3 — Supplementary Information 3. [file 41598_2023_45297_MOESM3_ESM.csv]

study	measure	n	1	0	lower	upper
Vlachiogannis	accuracy	21	20	1	15	21
Vlachiogannis	sensitivity	7	7	0	na	na
Vlachiogannis	specificity	14	13	1	7	14
Vlachiogannis	ppv	8	7	1	3	8
Vlachiogannis	npv	13	13	0	na	na
Ooft	accuracy	22	20	2	14	21
Ooft	sensitivity	11	11	0
Ooft	specificity	11	9	2	4	10
Ooft	ppv	13	11	2	6	12
Ooft	npv	9	9	0	na	na
Yao	accuracy	80	68	12	59	73
Yao	sensitivity	37	34	3	28	36
Yao	specificity	43	34	9	27	38
Yao	ppv	43	34	9	27	38
Yao	npv	37	34	3	28	36
Wang	accuracy	64	51	13	43	56
Wang	sensitivity	30	19	11	13	23
Wang	specificity	34	32	2	26	33
Wang	ppv	21	19	2	13	20
Wang	npv	43	32	11	25	36
Ding	accuracy	8	6	2	1	7
Ding	sensitivity	5	3	2	0	4
Ding	specificity	3	3	0	na	na
Ding	ppv	3	3	0	na	na
Ding	npv	5	3	2	0	4
Lv irinotecan	accuracy	80	59	21	49	65
Lv irinotecan	sensitivity	39	28	11	21	32
Lv irinotecan	specificity	41	31	10	24	35
Lv irinotecan	ppv	38	28	10	21	32
Lv irinotecan	npv	42	31	11	24	35
Lv radiation	accuracy	80	57	23	47	63
Lv radiation	sensitivity	17	16	1	11	17
Lv radiation	specificity	63	41	22	32	47
Lv radiation	ppv	38	16	22	9	21
Lv radiation	npv	63	41	1	35	42
Lv 5-FU	accuracy	80	53	27	43	60
Lv 5-FU	sensitivity	23	17	6	11	20
Lv 5-FU	specificity	57	36	21	27	42
Lv 5-FU	ppv	38	17	21	10	22
Lv 5-FU	npv	42	36	6	29	39
Tang	accuracy	148	111	37	99	120
Tang	sensitivity	69	52	17	43	57
Tang	specificity	79	59	20	49	65
Tang	ppv	72	52	20	43	58
Tang	npv	76	59	17	50	65
All	accuracy	583	445	138	419	464
All	sensitivity	238	187	51	170	199
All	specificity	345	258	87	237	269
All	ppv	274	187	87	167	197
All	npv	330	258	72	238	272
